# Supplementary material for: Reanalysis of RNA-Sequencing Data Reveals Several Additional Fusion Genes with Multiple Isoforms
Source: PLoS One. 2012 Oct 31;7(10):e48745. doi: 10.1371/journal.pone.0048745 (PMC3485361; doi:10.1371/journal.pone.0048745)
Supplement: Table S1 — False positive fusion transcript candidates. Three fusion gene candidates that passed the initial bioinformatic screen (supported by a minimum of two paired-end reads and two fusion junction spanning reads) were later experimentally proven to be false positives. Copy number amplification, location on a genomic break point (at least one of the fusion partner genes in both cases) and in-frame prediction are indicated. Lower level copy number gains were not included in the analysis. (XLSX) [file pone.0048745.s005.xlsx]

## Sheet: Sheet1
Sample	5' gene	3' gene	N. paired-end reads	N. junction reads
BT-474	ACACA	ERBB2	3	16
BT-474	MYO18A	LASP1	3	2
KPL-4	EEF1DP3	FRY	3	2
