# Supplementary material for: Reanalysis of RNA-Sequencing Data Reveals Several Additional Fusion Genes with Multiple Isoforms
Source: PLoS One. 2012 Oct 31;7(10):e48745. doi: 10.1371/journal.pone.0048745 (PMC3485361; doi:10.1371/journal.pone.0048745)
Supplement: Table S2 — Genomic sequences of fusion break points. (XLSX) [file pone.0048745.s006.xlsx]

## Sheet: Sheet1
Fusion	Genomic sequence at the break point	Reverse complement	AT-content (%)	Non-templated sequence at break point
THRA-AC090627.1	3’ATTACGGTGAAAATTTGAGACCTCATTTATCTGTTCTGAACTTTGCTTAACTTCCTTATGAGTTGCAGTATCAGTAATTGTGTATGATAAATTCAACAGCATAAAAGAAATTCTGCCTTTAAAGCAGCAGCATGAAATGGTCAAGACCTGCAGTATAACTTACCATATCTCCCCATGCCCAAAATTCAGTGACTTTCTGAAGAAGCTTGCTATTGCTTTATGTGTGAGTGTGTCTATGTATCTGTGTGGCTGTGTGCTAGGTGTGTGTGTGTGCGCGCAC	GTGCGCGCACACACACACACCTAGCACACAGCCACACAGATACATAGACACACTCACACATAAAGCAATAGCAAGCTTCTTCAGAAAGTCACTGAATTTTGGGCATGGGGAGATATGGTAAGTTATACTGCAGGTCTTGACCATTTCATGCTGCTGCTTTAAAGGCAGAATTTCTTTTATGCTGTTGAATTTATCATACACAATTACTGATACTGCAACTCATAAGGAAGTTAAGCAAAGTTCAGAACAGATAAATGAGGTCTCAAATTTTCACCGTAAT	60	no (central nucleotide [C] maps to both partners)
TOB1-SYNRG	5’CCTCCTTATTTGGCAGTATTTCATGCATTTAGTTAAGATTTAAAAAAATATATACATATTATATATGGCCTACTGACACAATAGCTGCTACGCCACAAAATTAGGTTTCAACTCCCCCACCAAAAAAAAAAAAAAAAAAAAAAAAAAAAAATTTTTTTTTTGGGGGGAAAAAAAAATTTTTTTTTAAAAAAA	TTTTTTTAAAAAAAAATTTTTTTTTCCCCCCAAAAAAAAAATTTTTTTTTTTTTTTTTTTTTTTTTTTTTTGGTGGGGGAGTTGAAACCTAATTTTGTGGCGTAGCAGCTATTGTGTCAGTAGGCCATATATAATATGTATATATTTTTTTAAATCTTAACTAAATGCATGAAATACTGCCAAATAAGGAGG	75	yes (TT)
MED1-ACSF2	5’TTTAGCGATTTTCTGCCTCAGCCTCCAGAGCGGCTGGGACTGCATGTGTGTGCCACCATGCCCAGCTAATTTTTGTATTTTTAATAGAGACTAGGTGGCTGGGTGCGGTGGCTCACGCCTGTAATCCCAGCACTTTGGGAGGCTGAGGCAGGTGGGAGAGCAACCCCCGGGGCAGCTCAGTGACCTTGTTGTGGTCCAGGTAGAGGTAGAACGTTGCAGGAGGCTGAGATTTCCCCTGCGTCTCAGTTGTGGTCCCGGGAGAGGTAGACATTTCTCATTTACCCCCCCCC	GGGGGGGGGTAAATGAGAAATGTCTACCTCTCCCGGGACCACAACTGAGACGCAGGGGAAATCTCAGCCTCCTGCAACGTTCTACCTCTACCTGGACCACAACAAGGTCACTGAGCTGCCCCGGGGGTTGCTCTCCCACCTGCCTCAGCCTCCCAAAGTGCTGGGATTACAGGCGTGAGCCACCGCACCCAGCCACCTAGTCTCTATTAAAAATACAAAAATTAGCTGGGCATGGTGGCACACACATGCAGTCCCAGCCGCTCTGGAGGCTGAGGCAGAAAATCGCTAAA	43	no (central nucleotide [G] maps to both partners)
