# Supplementary material for: Reanalysis of RNA-Sequencing Data Reveals Several Additional Fusion Genes with Multiple Isoforms
Source: PLoS One. 2012 Oct 31;7(10):e48745. doi: 10.1371/journal.pone.0048745 (PMC3485361; doi:10.1371/journal.pone.0048745)
Supplement: Table S4 — Primers used in the study. (XLSX) [file pone.0048745.s008.xlsx]

## Sheet: Sheet1
For RT
Fusion	Primer type	Sequence 5' --> 3'
THRA-AC090627.1	forward	AGCCTTCAGCGAGTTTACCA
	reverse	CAAGTGTGGAAGGCTGACCT
TOB1-SYNRG	forward	AGGCCTCTGTCCTCTGTCCT
	reverse	CATTCAAGAGGCACACTCCA
AHCTF1-NAAA	forward	CCCGGGAGATGCTGTGAC
	reverse	AGCTGACGGGAATGTGTCTC
MED1-STXBP4	forward	GATCCCGAGCCAACTTGTTT
	reverse	ACTTGATTCCATCTGCTGTGTAAG
MED13-BCAS3	forward	ACGTATTGGCAAGTGGTTTGT
	reverse	GGAGATCGGTAGCCATCAAA
MED1-ACSF2	forward	CGGAGCTTGTACAGCAGCTA
	reverse	CATAATTCTGCCCACGCTTT
TRPC4AP-MRPL45	forward	GTGGAATTCCTCAGCTGCTC
	reverse	GCTTCCATAGGGGTTTGTCA
STX16-RAE1	forward	ACCGACGCTTTCTTGTTGTT
	reverse	TCATGGGATTGTGATTGTCTG
USP32-MED1	forward	TCATATTACATGGGCCAGCA
	reverse	TTGACGCACAAGCTTAATGG
PIP4K2B-RAD51C	forward	CAAGGACTTGCCAACATTCA
	reverse	ATTCCTTCTGGCTGGGTGAC
GCN1L1-MSI1	forward	TAAAGCGTTTTGCAGGGAAG
	reverse	TGTCCCTCGAACCACAGC
AC099850.1-TMEM49	forward	ACTTCATTCTTGCCGCCTAA
	reverse	CGTTGAGCCTCCAGGTACTC
SMARCA4-CARM1	forward	CTACCTCCACCCTCGGTGT
	reverse	GAACTGGATGAGGACGCTGT
For genomic sequencing
Fusion	Primer type	Sequence 5' --> 3'
THRA-AC090627.1	forward	CATGTTCTCCGAGGTGAGTGG
	reverse	TAGTTTGCAGTGACAATCCTCTTC
TOB1-SYNRG	forward	TGCCCTCTACAAGTCACCTTAAAT
	reverse	TTGAATGAAAATTTGTTTCTCTGC
MED1-ACSF2	forward	ATCTCAGCCCACTGCAACCTCT
	reverse	CTACCTCTACCTGGACCACAACA
